# Supplementary material for: Presence of Lactic Acid Bacteria in the Intestinal Tract of the Mediterranean Trout (Salmo macrostigma) in Its Natural Environment
Source: Life (Basel). 2021 Jul 7;11(7):667. doi: 10.3390/life11070667 (PMC8306010; doi:10.3390/life11070667)
Supplement: Supplementary file 1 [file life-11-00667-s001.zip]

Archive with 1 entries (1 files):
- life-1218403-supplementary.pdf
